# Supplementary material for: Respiratory immune status and microbiome in recovered COVID-19 patients revealed by metatranscriptomic analyses
Source: Front Cell Infect Microbiol. 2022 Nov 22;12:1011672. doi: 10.3389/fcimb.2022.1011672 (PMC9724627; doi:10.3389/fcimb.2022.1011672)
Supplement: Supplementary Table 1 — Mapping information of sequencing data. [file Table_1.xls]

Sample	Total	Host	Plasmid	Bacteria	Virus	Fungi	Parasite
S200018877_L01_41	14682470	1929853	6831015	1032176	97	2200	35
S200018877_L01_43	19332596	3053191	4957312	2766077	123	1397	31
S200018877_L01_44	10057725	657132	3371696	198463	14613	2174	17
S200018877_L01_45	12782576	7255301	1024030	873526	30121	582	14
S200018877_L01_47	23982937	800991	18239221	745570	123	1676	55
S200018877_L01_48	8799468	230722	411263	2056703	46	1513	18
S200018877_L01_57	25011676	93847	7082653	5301206	15	10309	200
S200018877_L01_60	32872048	376924	28146564	1283655	18	23	60
S200018877_L01_61	48283222	521749	43090241	944746	5034	140	66
S200018877_L01_65	48190477	593466	37516611	1605635	131	243	71
S200018877_L01_68	30828666	238892	21192046	1472808	7	98	54
S200018896_L01_61	44457206	579702	37825529	264643	12	89	103
S200018901_L01_69	7786010	3445190	538679	59897	6575	2930	13
S200018921_L01_62	20355399	784707	16590850	773529	62	1168	65
S200018921_L01_63	23833243	501679	16505126	1211921	2736	857	73
S200018921_L01_64	27714648	6867900	16603882	1014871	162	562	54
S200018921_L01_65	25062343	8108595	10907503	997726	1060	309	56
S200018921_L01_66	37337905	1765478	30689309	1428185	94	42	77
S200018921_L01_73	44423478	552992	38081427	1218136	35	29	65
S200018940_L01_41	16960468	445414	9164108	1059835	8849	2187	57
S200018940_L01_42	25760048	781844	20833744	487679	49	1535	80
S200018940_L01_43	15715612	777487	9128675	175527	113	1241	27
S200018940_L01_44	15895806	1531160	9570776	263618	174	2647	43
S200018940_L01_47	16082962	323795	7144169	2662776	0	196	34
S200018940_L01_57	15292340	12482159	1420009	41474	16	3271	41
S200018940_L01_58	39325286	1236463	30054772	1687174	1295	587	64
S200018940_L01_64	47190330	586370	40817815	1513047	6471	78	77
S200018940_L01_65	20133874	1080588	8783827	1685420	15209	2131	43
S200018940_L01_69	45181741	679247	33333817	1374873	36	312	79
S200018944_L01_46	19223521	5625978	10233488	405550	2726	987	36
S200018944_L01_61	31343824	4351513	22289456	886594	2315	464	64
S200018944_L01_63	39199852	684931	32440728	876488	3	450	98
S200018944_L01_64	45156927	5360286	33580579	1736949	2570	326	75
S200018944_L01_66	19001280	14367525	1330705	630530	5073	2881	27
S200018944_L01_68	24404407	535504	13457192	2406829	500	3510	66
S200018944_L01_69	33200647	4137757	23640929	1082064	2575	157	67
S200018944_L01_70	21530609	3170617	14318479	620273	1961	612	55
S200018944_L01_71	52838786	728023	49141054	285034	4	69	61
S2000190631_L01_41	48613021	4157234	36002764	1356357	28	1997	74
S2000190631_L01_42	24120066	391224	12733563	1890302	27	232	78
S2000190631_L01_43	47541122	619311	41026992	520567	4786	303	91
S2000190631_L01_44	6027293	941675	535306	91620	25	1364	11
S2000190631_L01_45	22236707	2775605	11272492	376691	7	381	64
S2000190631_L01_46	27734220	12081436	8591281	899928	35	790	53
S2000190631_L01_47	14274440	174320	3143040	706015	29	2280	21
S2000190631_L01_48	22720013	256210	4379741	1002661	14	4466	27
S2000190631_L01_57	9438510	627780	714814	83501	6	1654	5
S2000190631_L01_58	17078196	1981504	1209513	146729	17	2930	15
S2000190631_L01_59	23818599	4167195	10661270	500917	1825	3992	77
S2000190631_L01_63	36431781	887897	20876733	2241357	25690	2093	98
S2000190631_L01_64	34702206	1300104	23912132	588730	697	2087	101
S2000190631_L01_66	19329101	9764112	7640391	64007	25	3733	29
S2000190631_L01_67	42217343	6760321	18314703	466567	31	5457	91
S2000190631_L01_71	33543479	1226002	12254104	2913054	954	2587	75
S200019188_L01_42	17960757	8190012	4581540	352524	469	1871	63
S200019188_L01_43	25432445	3277902	10189697	634105	31655	2616	81
S200019188_L01_44	35429597	844340	26834914	1609450	291	266	78
S200019188_L01_48	23672126	17828547	2974972	298913	1030	4195	47
S200019188_L01_57	75812791	1918554	63246709	1248414	140	69	107
S200019188_L01_59	40215801	963177	31476707	1656027	7377	657	132
S200019188_L01_60	20628372	7456540	2682606	961477	121	5811	83
S200019188_L01_61	20106246	8161960	8442185	94014	25	2014	31
S200019188_L01_62	34913172	1205691	26423509	975928	26758	774	75
S200019188_L01_63	25621187	23896289	239780	273477	25086	349	9
S200019188_L01_64	20971956	17128424	940721	189964	42281	2062	13
S200019188_L01_65	30857617	1120061	20290304	883309	7154	4150	94
S200019188_L01_66	15651991	2288582	4691575	2172997	398	1017	55
S200019188_L01_67	7112163	3549661	1643722	65389	14817	2094	24
S200019188_L01_68	18669792	10450050	4063265	502617	16587	2400	44
S200019188_L01_69	26832148	434626	23222638	330338	68	2653	97
S200019188_L01_70	23916767	12722927	5463665	1285707	2535	1155	34
S200019188_L01_71	20942229	6493556	3329162	1740157	7821	1851	41
S200017597_L01_41	37347122	517769	30361192	916829	6	85	68
S200017597_L01_42	30351224	1401720	24345198	923141	29	240	86
S200017597_L01_43	24130992	424861	20179638	486670	27	254	61
S200017597_L01_45	22043525	361067	19698705	228487	81	76	51
S200017597_L01_46	25492422	527508	20644094	906621	3	104	66
S200017597_L01_47	33817480	474355	22960338	1197545	12	81	83
S200017597_L01_48	21233894	868114	15569559	872531	20	574	78
S200017607_L01_41	128586155	10237566	75327942	5028215	125	532	144
S200017607_L01_42	84409310	1371640	66820836	4421889	39	1103	162
S200018877_L01_59	45249552	614594	39570441	1242364	38	94	66
S200018877_L01_69	35426321	475494	26216415	2005568	18	754	66
S200018877_L01_70	26909667	339787	19382616	1380219	10	79	45
S200018877_L01_71	29494460	378856	25369895	856089	40	159	61
S200018877_L01_73	41949011	354422	32355959	938694	4	19	56
S200018891_L01_42	28510229	871764	22134082	1538096	38	303	88
S200018891_L01_43	22530933	347749	18270703	1070989	1	11	68
S200018891_L01_45	17476105	4095502	7865470	416058	2475	526	24
S200018891_L01_46	24537300	385566	22845202	365353	14	15	71
S200018891_L01_47	29546798	517787	22180949	1610551	1203	206	82
S200018891_L01_58	30281148	466495	20164002	1840571	9	233	83
S200018891_L01_59	29548164	3818266	18078085	1919950	2282	229	82
S200018891_L01_60	36994641	572934	32825822	846267	13	56	69
S200018891_L01_61	17495230	338750	12438330	1016181	54	1008	52
S200018891_L01_62	14022210	9726034	2788445	305793	3937	2284	34
S200018891_L01_71	32988759	2917753	26048993	507827	1759	288	49
S200018896_L01_44	17279571	261592	11806583	638691	2000	1451	69
S200018896_L01_45	27489990	26838868	236756	7429	4931	332	6
S200018921_L01_41	36627062	452778	26538661	1054621	308	174	47
S200018921_L01_42	34075640	578385	25078889	1425441	8	129	67
S200018921_L01_43	19790808	2689440	10845781	175894	13	2141	35
S200018921_L01_45	22627588	229825	14082495	1076976	6	81	39
S200018921_L01_47	28288822	291881	20048341	687100	4	25	39
S200018921_L01_48	9607343	524276	6295513	227409	15	2560	98
S200018921_L01_57	19596628	1330829	4605813	1116603	32	3611	38
S200018921_L01_58	46262995	570116	40516413	1107215	53	49	76
S200018921_L01_68	29174945	275299	25023943	1162239	4	11	71
S200018921_L01_69	21909683	11802360	7782527	744098	2	403	33
S200018921_L01_70	22484932	268959	17939990	662902	1	39	55
S200018921_L01_71	30539715	348819	27189074	922364	1	28	63
S200018926_L01_69	28173885	272597	22601971	715265	2	37	45
S200018940_L01_59	37354528	491902	31068524	1275425	2	211	53
S200018940_L01_60	26747034	302830	21662886	1429397	3	73	46
S200018940_L01_61	29456653	354156	24711638	1100688	1	24	47
S200018940_L01_62	30366249	321307	20411788	1821714	11	77	56
S200018940_L01_63	34747610	390691	28896009	1817061	3	14	61
S200018940_L01_67	30338427	424743	17907270	1879601	9	601	47
S200018940_L01_68	36091596	474681	22724977	1179107	1	132	28
S200018940_L01_71	29774612	162355	27356489	447009	5	11	42
S200018940_L01_73	45307530	304481	39610914	1101512	101	37	52
S200018944_L01_47	20506205	16202147	2399020	99042	3382	3729	35
S200018944_L01_48	17053220	13462857	1974728	214998	4259	2777	34
S2000190631_L01_68	23609936	1880007	11479959	697124	13	3168	55
S2000190631_L01_69	35119460	1054575	22597818	1059163	425	3837	74
S2000190631_L01_70	25260759	860093	15922344	789962	28	2548	36
S200019188_L01_45	27938855	634311	14838690	731895	22	423	40
S200019188_L01_47	21352780	8863849	4696056	344955	43	2872	53
S200019188_L01_58	38810548	2653474	26683224	331422	118	4294	109
M13756-1-N749R_S16	20718735	435588	19049216	202666	6130	10	19
M14246-1-N734R_S25	14854833	10523399	883708	28958	21448	726	31
M14317-1-N753R_S10	22616719	21684589	834716	18067	89	28	3
M14435-1-N743R_S2	21132800	20629010	373692	3908	58	218	1
M14571-1-N736R_S21	15924279	15831562	20867	2214	88	73	2
M14579-1-N739R_S24	15070727	14835982	43318	7220	7709	319	4
M14970-1-N768R_S17	25020074	22500352	2240016	13654	10	31	15
M16009-1-N768R_S28	16392730	15516546	773498	14499	81	308	10
M16036-1-N721R_S38	19374419	11707433	7232376	31640	100	625	12
M16606-1-N735R_S20	19957347	6242919	8728097	162004	31827	246	28
M16801-1-N710R_S21	5810432	2431059	799879	18304	4661	827	20
M17018-1-N748R_S13	7863395	7103475	338234	17197	6	1831	5
M17147-1-N747R_S9	23140578	16938326	5399379	69200	8880	965	13
M17173-1-N726R_S17	20210915	494999	18045393	332783	2323	27	54
M17287-1-N749R_S17	16318856	16256370	6549	703	516	48	5
M17378-1-N702R_S6	51853685	44992260	4869507	22147	56	574	24
M17589-1-N732R_S14	29448572	1386637	7585028	33931	89317	422	61
M17636-1-N702R_S15	21876917	2303778	18352445	320498	1546	65	26
M18361-1-N933R_S4	9580023	5799952	2582065	76134	41	2482	19
M18376-1-N936R_S7	5117907	2705392	41946	20679	35150	617	2
M18806-1-N974R_S18	7614591	6021088	221108	28055	14853	295	3
M19079-1-N946R_S9	15144012	14775531	14700	47564	6456	1818	4
M19121-1-N966R_S26	14645398	1651585	11003191	372291	604	585	17
M19336-1-N930R_S24	10389769	10140473	24454	27600	1888	1414	4
M19657-1-N937R_S11	12967503	11800741	64571	88734	24	4465	19
M19683-1-N956R_S13	17332123	15258721	92947	111222	71	5360	32
M19900-1-N956R_S8	15555775	13479516	965354	16210	30588	127	4
M20182-1-N940R_S12	12558129	3299688	8462185	76448	12697	1091	69
M20303-1-N946R_S12	15780759	15446632	31074	28038	46	1322	29
M20697-1-N937R_S13	9578934	2283873	3945540	154935	2931	3498	81
M20784-1-N930R_S6	14258627	14080162	13102	2273	2707	65	1
M21297-1-N930R_S25	14460221	310364	12070701	429952	26158	80	29
M21298-1-N931R_S26	18605765	7086921	9845004	510898	21	201	21
M21307-1-N940R_S10	9901777	2423674	5802201	310290	243	1243	34
M21451-1-N968R_S20	18882854	1957537	13782772	1143147	17	1555	40
M21527-1-N953R_S27	11801371	4019342	6483093	434484	14936	7396	13
M21733-1-N959R_S27	14997446	14549641	168312	30235	16267	334	24
M21895-1-N947R_S10	8613618	8418275	78055	14281	17	23952	10
M22052-1-N925R_S11	25245014	23846729	262664	423134	2851	909	163
M22064-1-N935R_S5	13587853	4974836	6459338	600922	394	2147	202
M22097-1-N925R_S3	20399956	18371527	547340	287905	981	790	129
M22440-1-A624R_S10	22495770	4914357	16411784	101295	74	874	187
M23711-1-A786R_S4	40726286	1265188	34161864	436520	15734	283	199
M25987-1-A765R_S14	17545325	16014011	1048277	160153	45	37	21
M26341-1-A565R_S3	38569716	24044411	4677244	1096985	4071	1893	308
M28058-1-A820R_S24	27363487	7265947	70719	156003	105123	470	14
M28299-1-A568R_S8	20026725	6451880	11269733	727039	2207	94	25
M31381-1-C568R_S21	24933546	24641815	29132	110007	2501	5597	5
RM1939-1-N968R_S15	18764546	2776770	13934631	533338	43	76	37
RM2260-1-N934R_S27	9224528	3212635	4828569	268799	23785	286	49
RM2348-1-N926R_S3	9543126	368035	7596416	443063	12266	39	42
RM2352-1-N932R_S7	10253566	1211763	7998444	197422	27605	10857	41
RM2358-1-N938R_S13	23992567	23055841	201120	158701	77	465	72
RM2374-1-N955R_S1	14074316	734237	8266591	1805531	32	9	88
RM2397-1-N936R_S24	9199086	1216881	6405976	181939	45652	147903	47
RM2405-1-N944R_S4	14437408	640121	12054549	659163	1013	16	11
RM2415-1-N955R_S14	25094401	24768543	8593	42499	2584	101	32
RM2418-1-N958R_S17	8411861	321397	7291284	273558	4026	652	51
RM2435-1-N938R_S24	11317179	316758	8376054	754287	1890	9	45
RM2436-1-N939R_S25	14429652	3888013	8381252	363841	11	39	53
RM2972-1-C597R_S1	24462342	536383	19818546	751713	26091	226	90
RM2975-1-C601R_S4	41784589	1805472	35140535	978330	24374	225	59
RM2976-1-C603R_S5	44156609	2133670	26960021	1459307	32217	209	61
RM2984-1-C613R_S13	41217409	1052530	35341911	774155	8649	85827	94
RM2985-1-C614R_S14	29583861	4593833	10977587	335255	51923	937	67
